# Supplementary material for: Assembling a Cinnamyl Pharmacophore in the C3-Position of Substituted Isatins via Microwave-Assisted Synthesis: Development of a New Class of Monoamine Oxidase-B Inhibitors for the Treatment of Parkinson’s Disease
Source: Molecules. 2023 Aug 21;28(16):6167. doi: 10.3390/molecules28166167 (PMC10458360; doi:10.3390/molecules28166167)
Supplement: Supplementary file 1 [file molecules-28-06167-s001.zip]

Archive with 1 entries (1 files):
- molecules-2539671-supplementary.pdf
